# Supplementary material for: High Frequency Loss of 17q11.2 and Downregulation of the Cancer Metastasis Suppression microRNA miR-193a-3p in Prostate Cancer Bone Metastasis
Source: Cancers (Basel). 2026 Jan 27;18(3):403. doi: 10.3390/cancers18030403 (PMC12896823; doi:10.3390/cancers18030403)
Supplement: Supplementary file 1 [file cancers-18-00403-s001.zip]

Archive with 1 entries (1 files):
- cancers-4107606-supplementary.pdf
